# Supplementary material for: A Manifold Learning Perspective on Representation Learning: Learning Decoder and Representations without an Encoder
Source: Entropy (Basel). 2021 Oct 25;23(11):1403. doi: 10.3390/e23111403 (PMC8625121; doi:10.3390/e23111403)
Supplement: Supplementary file 1 [file entropy-23-01403-s001.zip]

Archive with 6 entries (5 files):
- entropy-1383012-supplementary/
- entropy-1383012-supplementary/.DS_Store
- entropy-1383012-supplementary/DecoderTraining_CIFAR10.ipynb
- entropy-1383012-supplementary/DecoderTraining_CIFAR10_modelSearch.ipynb
- entropy-1383012-supplementary/DecoderTraining_MNIST.ipynb
- entropy-1383012-supplementary/DecoderTraining_SimulatedData.ipynb
